# Supplementary material for: Deep Learning-Based Detection of Carotid Plaques Informs Cardiovascular Risk Prediction and Reveals Genetic Drivers of Atherosclerosis
Source: medRxiv. 2024 Oct 18:2024.10.17.24315675. Preprint. [Version 1] doi: 10.1101/2024.10.17.24315675 (PMC11527046; doi:10.1101/2024.10.17.24315675)
Supplement: Supplement 2 [file media-2.xlsx]

## Sheet: Stable1
Supplementary Table 1. Comparison between the sample included in the study and the remaining UKB cohort at baseline assessment
	Total	Not included in the study	Included in the study	P-value for comparisons
N	502235	482736	19499
Female, N (%)	273223 (54.4)	263311 (54.5)	9912 (50.8)	<0.001
Age, mean (SD)	57.07 (8.10)	57.14 (8.11)	55.36 (7.53)	<0.001
Smoking status, N (%)				<0.001
Never	273399 (54.4)	261582 (54.2)	11817 (60.6)
Previuos	172960 (34.4)	166570 (34.5)	6390 (32.8)
Current	52945 (10.5)	51695 (10.7)	1250 (6.4)
Unknown	2931 (0.6)	2889 (0.6)	42 (0.2)
SBP (mmHg), mean (SD)	137.91 (18.63)	138.00 (18.68)	135.58 (17.34)	<0.001
DBP (mmHg), mean (SD)	82.24 (10.14)	82.29 (10.15)	81.17 (9.69)	<0.001
Total cholesterol (mmol/L), mean (SD)	5.69 (1.14)	5.69 (1.15)	5.70 (1.11)	0.263
LDL-C (mmol/L), mean (SD)	3.56 (0.87)	3.56 (0.87)	3.57 (0.85)	0.062
HDL-C (mmol/L), mean (SD)	1.45 (0.38)	1.45 (0.38)	1.46 (0.37)	<0.001
HbA1c (mmol/mol), mean (SD)	36.13 (6.77)	36.18 (6.83)	35.06 (5.14)	<0.001
eGFR (mL/min/1.73m2), mean (SD)	94.55 (14.65)	94.44 (14.70)	97.46 (12.99)	<0.001
BMI (kg/m2), mean (SD)	27.44 (4.81)	27.47 (4.83)	26.67 (4.23)	<0.001
History of diabetes, N (%)	26309 (5.2)	25806 (5.3)	503 (2.6)	<0.001
Statin usage, N (%)	79912 (15.9)	77808 (16.1)	2104 (10.8)	<0.001
Antihypertensive therapy, N (%)	104514 (20.8)	101852 (21.1)	2662 (13.7)	<0.001
Previous history of CVD, N (%)	29323 (5.8)	28656 (5.9)	667 (3.4)	<0.001
Ethnicity, N (%)				<0.001
White	472464 (94.1)	453532 (94.0)	18932 (97.1)
Asian	9872 (2.0)	9683 (2.0)	189 (1.0)
Black	8052 (1.6)	7931 (1.6)	121 (0.6)
Mixed	2952 (0.6)	2875 (0.6)	77 (0.4)
Other/unknown	8895 (1.8)	8715 (1.8)	180 (0.9)
SBP – Systolic Blood Pressure; DBP – Diastolic Blood Pressure; LDL-C – Low-Density Lipoprotein Cholesterol; HDL-C – High-Density Lipoprotein Cholesterol; HbA1c – Glycated hemoglobin; eGFR – Estimated Glomerular Filtration Rate; BMI – Body Mass Index; CVD – cardiovascular disease. P-values were calculated using two-sided t-test for continuous and chi-square for categorical variables.

## Sheet: STable2
Supplementary Table 2. Information on the lead variants obtained in the GWAS meta-analysis on plaque presence.
SNPID	CHR	POS	EA	NEA	EAF	BETA	SE	P	Nearest Gene	Description	HetISq	HetChiSq	HetDf	HetPVal
rs56393506	6	161089307	t	c	0.168761	0.1108	0.0196	1.55e-08	LPA	novel	0	0.1	1	0.7513
rs57217136	19	11201124	t	c	0.119376	0.1245	0.0211	3.56e-09	LDLR	replicated	40.5	1.682	1	0.1947
rs13225723	7	106416467	a	g	0.109001	0.1165	0.0182	1.47e-10	PIK3CG	replicated	58.8	2.428	1	0.1192
rs1893250	18	20002944	a	c	0.620365	-0.0735	0.0134	3.78e-08	RPS4XP18, ATP7BP1	novel	0	0.913	1	0.3394
rs17612742	4	148414651	t	c	0.138894	-0.1257	0.0192	6.26e-11	EDNRA	replicated	0	0.059	1	0.8079
rs12928722	16	75452431	a	t	0.598078	-0.0816	0.0137	2.3e-09	CFDP1	replicated	68.3	3.159	1	0.07549
rs1333047	9	22124504	a	t	0.487146	-0.0949	0.0131	3.88e-13	CDKN2B-AS1	replicated	55.7	2.259	1	0.1329

## Sheet: Stable3
Supplementary Table 3. Data sources used for Mendelian randomization analysis
Exposure	Publication	Sample Description
HemoglobinA1c (HbA1c)	https://doi.org/10.1038/s41588-021-00852-9	146,806 European
Smoking initiation	https://doi.org/10.1038/s41586-022-05477-4	2,669,029 European
Body Mass Index (BMI)	https://doi.org/10.1093/hmg/ddy327	806,834 European
Waist-to-hip ratio (WHR)	https://doi.org/10.1093/hmg/ddy327	697,734 European
low-density lipoprotein cholesterol (LDL-C)	https://doi.org/10.1038/s41586-021-04064-3	842,660 European
high-density lipoprotein cholesterol (HDL-C)	https://doi.org/10.1038/s41586-021-04064-3	888,227 European
Systolic blood pressure (SBP)	https://doi.org/10.1038/s41588-018-0205-x	757,601 European
Diastolic blood pressure (DBP)	https://doi.org/10.1038/s41588-018-0205-x	757,601 European
interleukin-6 receptor (IL-6R)	https://doi.org/10.1186/s12916-022-02446-6	204,402 European
Type 2 diabetes mellitus	https://doi.org/10.1038/s41588-020-0637-y	228,499 cases; 1,178,783 controls, European ancestry

## Sheet: Stable4
Supplementary Table 4. Mendelian randomization results
Exposure	Method	nsnps	b	se	pval	Heterogeneity method	Q_pval	Q _df	Q	pleiotropy, pval	pleiotropy, Egger intercept	pleiotropy,se
HbA1c	IVW	69	0.227213	0.121431	0.0613271	IVW	0.32809	68	72.63	0.581498	0.00196683	0.00355093
	MR Egger	69	0.128294	0.216314	0.555116	MR Egger	0.307329	67	72.3
	Weighted median	69	0.0323404	0.192612	0.866659
T2D	IVW	276	0.053948	0.0200035	0.00699832	IVW	0.159292	275	298.36	0.96538	8.15846e-05	0.00187798
	MR Egger	276	0.0360915	0.0357881	0.313226	MR Egger	0.149305	274	298.36
	Weighted median	276	0.0525082	0.038731	0.176307
Smoking initiation	IVW	206	0.260976	0.0967153	0.00696743	IVW	0.00450413	205	261.76	0.0358307	0.0107189	0.00507321
	MR Egger	206	-0.595773	0.416685	0.154306	MR Egger	0.00771342	204	256.15
	Weighted median	206	0.284124	0.131192	0.0303331
Smoking initiation	IVW	205	0.299273	0.0949445	0.00162111	IVW	0.0252993	203	244.24	0.0988097	0.00833047	0.00502362
[remove outlier (rs10786721) detect by MRPRESSO]	MR Egger	205	-0.369398	0.414171	0.373504	MR Egger	0.0201112	204	247.54
	Weighted median	205	0.297282	0.126679	0.0189387
BMI	IVW	474	-0.00316644	0.0449304	0.943816	IVW	0.0192719	473	538.8	0.105638	0.00306794	0.00189237
	MR Egger	474	-0.175149	0.115175	0.128999	MR Egger	0.0221228	472	535.82
	Weighted median	474	-0.0297228	0.0738784	0.687448
WHR	IVW	310	0.100882	0.0658253	0.125382	IVW	2.97633e-07		449.44	0.043225	0.0060731	0.00299181
	MR Egger	310	-0.255589	0.187425	0.173663	MR Egger	6.38839e-07	308	443.51
	Weighted median	310	0.125866	0.0908717	0.166024
LDL	IVW	282	0.346724	0.0440482	3.50498e-15	IVW	3.13317e-05	281	386	0.0307391	-0.00393628	0.00181277
	MR Egger	282	0.454884	0.0663026	4.39246e-11	MR Egger	6.5997e-05	280	379.6
	Weighted median	282	0.329788	0.0662509	6.42919e-07
LDL	IVW	277	0.345406	0.0416829	1.1662e-16	IVW	0.00543288	279	342.8	0.103455	-0.00281106	0.00172061
[remove outlier (rs10455872,rs615552) detect by MRPRESSO]	MR Egger	277	0.422293	0.0627838	1.00685e-10	MR Egger	0.00643903	278	340.09	0.136811	-0.00259448	0.00173883
	Weighted median	277	0.349961	0.0668901	1.67798e-07
HDL	IVW	356	-0.129816	0.0387586	0.000810001	IVW	0.0105369	355	419.3	0.171449	0.00203656	0.00148617
	MR Egger	356	-0.195493	0.0616083	0.00163984	MR Egger	0.0116421	354	417.1
	Weighted median	356	-0.132393	0.0625152	0.0341942
SBP	IVW	398	0.0259944	0.0029797	2.68997e-18	IVW	0.00242588	414	499.68	0.0305779	0.00270838	0.00124811
	MR Egger	398	0.0278185	0.00788234	0.000465726	MR Egger	0.00371417	413	494.05
	Weighted median	398	0.0220782	0.00415485	1.07342e-07
DBP	IVW	395	0.0246866	0.00497074	6.82158e-07	IVW	2.74538e-05	394	517.55	0.224113	0.00270969	0.00222547
	MR Egger	395	0.010776	0.012458	0.387574	MR Egger	3.03843e-05	393	515.6
	Weighted median	395	0.0274231	0.00706237	0.000103184
IL6	IVW	26	0.337085	0.094954	0.000385264	IVW	0.168142	25	31.66	0.428171	0.00723607	0.00897803
	MR Egger	26	0.215079	0.179051	0.241389	MR Egger	0.158926	24	30.82
	Weighted median	26	0.333382	0.123618	0.00699929

## Sheet: Stable5
Supplementary Table 5. Tuned and Fixed Parameters of YOLOv8-Based Plaque Detection Model
Parameters tuned with a grid search	Range
box	3; 6.5; 10
cls	0.15; 0.5; 0.8; 1.1
dfl	0.5; 1.5; 2.5
Grid search was performed over all possible combinations of the listed parameters to optimize the mAP@50
Fixed parameters	Value
lr0	0.001
batch	44
cos_lr	True
optimizer	SGD
imgsz	480
mosaic	0
fliplr	0.1
copy_paste	0
perspective	0
hsv_s	0.05
hsv_v	0.05
hsv_h	0.05
translate	0.1
mixup	0
scale	0.1
flipud	0
degrees	10
shear	0
close_mosaic	0

## Sheet: Stable6
Supplementary Table 6. Medication codes used for data-field 20003
Antihypertensive medications	Lipid-lowering medications	Diabetes medications
1140860192, 1140860292, 1140860696, 1140860728,1140860750, 1140860806, 1140860882, 1140860904,1140861088, 1140861190, 1140861276, 1140866072, 1140866078, 1140866090, 1140866102, 1140866108,1140866122, 1140866138, 1140866156, 1140866162, 1140866724, 1140866738, 1140868618, 1140872568,1140874706, 1140874744, 1140875808, 1140879758, 1140879760, 1140879762, 1140879802, 1140879806,1140879810, 11408798…	1140861892, 1141146234, 1140861924, 1141157260, 1140862026, 1140888590, 1140909780, 1141180734, 1141180722, 1141192736, 1140861954, 1140888594, 1140861856, 1141157262, 1140861868, 1140888648, 1141192410, 1140861958	1140868902, 1140874646, 1140874674, 1140874718, 1140874744, 1140883066, 1140884600, 1141152590, 1141157284, 1141168660, 1141171646, 1141173882, 1141189090
